# Supplementary material for: AMPK Suppresses Multiple Forms of Cell Death Including Disulfidptosis in Tumor-Associated Macrophages During Tumor Progression
Source: Int J Mol Sci. 2026 Jul 9;27(14):6154. doi: 10.3390/ijms27146154 (PMC13410161; doi:10.3390/ijms27146154)
Supplement: Supplementary file 1 [file ijms-27-06154-s001.zip]

Archive with 4 entries (2 files):
- ijms-4381826-supplementary/
- ijms-4381826-supplementary/Supplementary Materials/
- ijms-4381826-supplementary/Supplementary Materials/IJMS-proofread version Supplemental Figures.pdf
- ijms-4381826-supplementary/Supplementary Materials/Supplementary table S1. List of primer.pdf
